# Supplementary material for: Anti-Inflammatory Activity of a Phycocyanin–Protein Complex in THP-1 Cells: Implications for Dermocosmetic Applications
Source: BioTech (Basel). 2026 Jun 16;15(2):45. doi: 10.3390/biotech15020045 (PMC13296759; doi:10.3390/biotech15020045)
Supplement: Supplementary file 1 [file biotech-15-00045-s001.zip]

Archive with 1 entries (1 files):
- biotech-4348919-supplementary.pdf
